# Supplementary material for: Specific depletion of the motor protein KIF5B leads to deficits in dendritic transport, synaptic plasticity and memory
Source: eLife. 2020 Jan 21;9:e53456. doi: 10.7554/eLife.53456 (PMC7028368; doi:10.7554/eLife.53456)
Supplement: Figure 2—source data 1. [file elife-53456-fig2-data1.xlsx]

## Sheet: A
scr	kif5bsh	kifbsh+kif5b	kif5bsh+kif5a
3.13	1.17	2.81	1.54
1.57	1.07	2.29	0.95
2.1	1.89	1.6	2.35
1.6	1.31	1.91	2.3
1.47	1.94	2.12	1.81
2.18	1.2	1.78	1.98
1.71	1.87	1.92	0.81
2.68	1.25	3.63	1.22
2.44	1.32	1.36	2.87
2.44	1.52	2.56	1.31
1.47	0.94	1.73	0.88
1.31	1.43	1.52	1.97
1.01	1.59	2.04	0.82
1.79	0.84	0.47	2.29
2.69	1.35	1.57	1.32
2.59	2.03	5.21	1.23
2.9	2.21	3.22	2.18
3.04	0.8	1.48	1.57
1.89	1.63	4.08	1.62
1.47	1.08	1.99	0.95
0.81	0.82	3.18	1.64
1.17	1.73	1.46	1.72
2.3	2.17	2.78	1.3
2.07	2.93	2.57	2.62
2.23	2.46	2.42	1.91
1.65	1.41	1.46	2.8
2.39	3.01	3.38	1.95
2.86	0.28	2.29	2.06
2.25	1.2	1.36	1.37
2.91	2.89	2.19	2.17
2.66	1.2	2.23	1.53
3.3	0.95	1.71	2.26
3.61	1.99	2.38	1.88
2.42	1.06	2.84	1.33
3.19	1.63	2.41	1.79
2.91	1.92	3.87	2.04
1.81	1.91	3.43	0.41
2.68	1.5	2.9	1.96
1.89	1.82	4.45	0.83
1.75	0.95	1.65	0.95
2.02	1.27	1.94	0.98
2.51	1.8	1.9	1.35
2.57	1.77		1.38
2.9	1.1		1.82
2.32	0.93		1.48
1.97	2.04
2.05	0.82
3.15
2.71
3.13
2.57

## Sheet: B
scr	kif5bsh	kif5bsh+kif5b	kif5bsh+kif5c
1.8417	1.08821	3.226	3.15939
2.07866	1.55523	1.75816	3.74691
3.51599	1.51896	1.95872	1.16947
3.13157	1.9729	2.14261	4.65524
1.79897	1.41177	3.26322	1.47287
2.7972	1.87406	2.4691	4.26172
1.72258	1.764	0.938705	3.00138
2.27654	2.11158	2.55375	2.3517
2.5073	1.61641	1.36151	1.43969
2.65311	1.92329	1.87406	1.4948
3.27159	1.62752	1.57955	1.91
2.71463	1.75041	1.93316	2.65455
3.358	1.06566	1.746	2.7376
3.60085	1.27791	1.60938	1.99736
2.88883	1.2792	1.82502	1.65868
3.15136	1.9786	2.25044	3.28371
2.66869	0.972444	2.13692	3.00775
1.94711	1.83679	1.54659	2.05471
2.3493	2.12423	1.45812	1.75575
2.3813	0.979025	2.18258	3.74205
2.46992	1.05484	2.88454	1.44778
3.26255	2.45096	1.5287	1.59106
2.38142	1.71076	2.25442	1.73892
3.23963	1.63794	2.43542	1.61393
4.37946	0.864374	2.19899	1.75432
3.58124	0.917675	2.50413	1.72321
3.87665	1.07593	1.33642	2.23066
1.18823	2.12068	2.22277	1.24581
2.11868	2.38573	1.70385	0.922597
2.86113	1.48914	1.57493	1.86
2.99069	0.9204	1.83535	3.54
2.03797	2.27656	1.54185	1.88
1.74769	1.70805	3.00073	3.07
1.64872	1.34734	2.61136	5.13
1.69454	2.1054	2.06182
2.9219	2.01	1.44142
2.54583	1.83	2.23377
2.38526	2.19	1.06582
4.22	2.29	2.86692
2.64	1.73	2.66
3.65	1.68	3.02
3.64		1.62
2.6		3.78
3.09		3.1
2.35		3.47
		2.98
