# Supplementary material for: Specific depletion of the motor protein KIF5B leads to deficits in dendritic transport, synaptic plasticity and memory
Source: eLife. 2020 Jan 21;9:e53456. doi: 10.7554/eLife.53456 (PMC7028368; doi:10.7554/eLife.53456)
Supplement: Figure 6—figure supplement 2—source data 1. [file elife-53456-fig6-figsupp2-data1.xlsx]

## Sheet: Sheet1
KIF5B			KIF17
WT	Hom		WT	Hom
0.939278	0.583175		1.26035	1.04769
0.88933	0.641907		1.03497	0.949571
1.17139	0.681893		0.704686	0.694866
