# Supplementary material for: Specific depletion of the motor protein KIF5B leads to deficits in dendritic transport, synaptic plasticity and memory
Source: eLife. 2020 Jan 21;9:e53456. doi: 10.7554/eLife.53456 (PMC7028368; doi:10.7554/eLife.53456)
Supplement: Figure 7—figure supplement 1—source data 1. [file elife-53456-fig7-figsupp1-data1.xlsx]

## Sheet: Sheet1
WT	Hetero	Homo
47.4	47.6	58
53	21	48
50	76.9	38
74	33.3	59
56	22.2	42
53	66.7	44
